# Supplementary material for: Rational Development of an Attenuated Recombinant Cyprinid Herpesvirus 3 Vaccine Using Prokaryotic Mutagenesis and In Vivo Bioluminescent Imaging
Source: PLoS Pathog. 2015 Feb 20;11(2):e1004690. doi: 10.1371/journal.ppat.1004690 (PMC4336323; doi:10.1371/journal.ppat.1004690)
Supplement: S1 Dataset — (XLSX) [file ppat.1004690.s006.xlsx]

## Sheet: Viral_Growth
			Days post-infection
	Strain		0	2	4	6
	Δ56-57	Triplicate 1	30	1350	81000	440000
		Triplicate 2	40	2550	162000	625000
		Triplicate 3	5	2295	77000	535000
		Mean	25	2065	106667	533333
		SD	18.0278	632.199	47961.8	92511.3
	Δ56-57 Luc	Triplicate 1	60	3700	243500	360000
		Triplicate 2	35	4300	290000	245000
		Triplicate 3	25	3350	245000	295000
		Mean	40	3783.33	259500	300000
		SD	18.0278	480.451	26424.4	57662.8
	WT Luc	Triplicate 1	20	315000	5550000	1495000
		Triplicate 2	55	300000	4900000	1125000
		Triplicate 3	90	295000	4650000	955000
		Mean	55	303333	5.03333e+06	1.19167e+06
		SD	35	10408.3	464579	276104
	WT	Triplicate 1	25	98000	3450000	1295000
		Triplicate 2	0	78000	5050000	1375000
		Triplicate 3	10	82000	3700000	1885000
		Mean	11.6667	86000	4.06667e+06	1.51833e+06
		SD	12.5831	10583	860717	320052

## Sheet: Luc_expression
				Hours post-infection
	Strain	MOI		12	24	48
	WT Luc	0.01	Quadruplicate 1	58697	153101	3733020
			Quadruplicate 2	96107	213001	3853020
			Quadruplicate 3	83380	224352	4505310
			Quadruplicate 4	67350	214952	4320310
			Mean	76383.5	201352	4102915
			SD	16657.2	32546.5	368986
		0.001	Quadruplicate 1	5651	13369	349380
			Quadruplicate 2	6057	25619	377480
			Quadruplicate 3	7967	19730	364097
			Quadruplicate 4	9141	24650	374797
			Mean	7204	20842	366438
			SD	1639.26	5609.6	12757.4
		0.0001	Quadruplicate 1	691	2842	113965
			Quadruplicate 2	1012	2498	44355
			Quadruplicate 3	1720	1197	108443
			Quadruplicate 4	840	3283	79343
			Mean	1065.75	2455	86526.5
			SD	455.46	898.103	31954.4
	Δ56-57 Luc	0.01	Quadruplicate 1	49351	138945	1110870
			Quadruplicate 2	47731	158445	1141870
			Quadruplicate 3	46549	160502	1317120
			Quadruplicate 4	55869	166302	1424120
			Mean	49875	156048	1248495
			SD	4157.79	11877.7	148170
		0.001	Quadruplicate 1	5480	14627	98862
			Quadruplicate 2	8257	19717	121862
			Quadruplicate 3	4333	11753	126376
			Quadruplicate 4	8959	20513	136276
			Mean	6757.25	16652.5	120844
			SD	2206.45	4179.41	15842.9
		0.0001	Quadruplicate 1	329	2176	3308
			Quadruplicate 2	1176	801	6135
			Quadruplicate 3	353	2360	21323
			Quadruplicate 4	1535	889	27053
			Mean	848.25	1556.5	14454.8
			SD	603.859	825.778	11537.7
